# Supplementary material for: Resilient by Design: Environmental Stress Promotes Biofilm Formation and Multi-Resistance in Poultry-Associated Salmonella
Source: Microorganisms. 2025 Aug 3;13(8):1812. doi: 10.3390/microorganisms13081812 (PMC12388525; doi:10.3390/microorganisms13081812)
Supplement: Supplementary file 1 [file microorganisms-13-01812-s001.zip › Supplementary_Table_1.xlsx]

## Sheet: Hoja1
Supplementary Table 1. Physiological characteristics of Salmonella isolates: Maximum growth in culture media in response to osmotic and acid stress and comparative significance.
		Control Condition		Osmotic Condtion		Acid Condition
Isolate	Serotype	Mean	SD	Mean	SD	Mean	SD	Control vs Osmotic	Control vs Acid	Osmotic vs Acid
SARB27	Infantis	0.7721	0.0289	0.8688	0.0355	1.7289	0.0209	ns	****	****
SE001	Senftenberg	0.644	0.0286	1.7824	0.019	1.597	0.0547	****	****	ns
SE002	Senftenberg	0.6958	0.0342	1.6877	0.0791	1.8446	0.0014	****	****	ns
SE003	Heidelberg	0.6422	0.0034	1.8256	0.1266	2.0591	0.0213	****	****	ns
SE004	Heidelberg	0.6683	0.0131	2.0585	0.1096	1.5725	0.0016	**	****	ns
SE005	Infantis	0.7565	0.0195	1.5757	0.144	1.4906	0.0152	****	****	ns
SE006	Infantis	0.6827	0.0181	1.5009	0.4113	1.7619	0.0098	**	***	ns
SE007	Infantis	0.9749	0.0264	1.3794	0.0769	2.3164	0.001	*	****	****
SE008	Infantis	0.5794	0.0735	1.4578	0.0255	2.1797	0.0256	****	****	****
SE009	Infantis	0.7113	0.0012	1.7905	0.0743	2.7894	0.0407	****	****	****
SE010	Infantis	0.6063	0.0529	1.2793	0.0436	2.1701	0.0859	****	****	****
SE011	Infantis	0.7314	0.0991	1.6922	0.2026	1.7783	0.1222	****	****	ns
SE012	Infantis	0.6704	0.0959	1.2753	0.0831	2.3947	0.0055	****	****	****
SE013	Infantis	0.8264	0.0587	1.7144	0.0695	2.1693	0.297	****	****	**
SE014	Infantis	0.7024	0.0017	1.474	0.0066	2.652	0.0005	****	****	****
SE015	Infantis	0.6489	0.1623	1.2124	0.005	2.0347	0.196	***	****	****
SE016	Infantis	0.6511	0.1719	1.3005	0.0068	2.7498	0.0063	****	****	****
SE017	Infantis	0.7827	0.0861	1.2052	0.0381	1.9552	0.0044	**	****	****
SE018	Corvallis	0.6323	0.1059	1.3541	0.1151	5.1587	0.0504	****	****	****
SE019	Corvallis	0.6172	0.1426	1.5327	0.0481	4.0319	0.051	***	****	****
SE020	Corvallis	0.8518	0.1031	1.4168	0.0287	3.5909	0.0991	ns	****	****
SE021	Corvallis	1.0058	0.0662	0.9017	0.6773	2.6421	0.1399	ns	****	****
SE022	Corvallis	1.0995	0.0257	1.0307	0.2897	1.3723	0.3557	ns	ns	ns
SE023	Corvallis	0.8704	0.0749	0.8879	0.5347	2.3401	0.0035	ns	****	****
SE024	Corvallis	0.991	0.1062	0.9326	0.2985	3.0303	0.0912	ns	****	****
SE025	Corvallis	0.9401	0.0945	1.1903	0.0635	2.5974	0.0256	ns	****	****
SE026	Corvallis	1.1456	0.0491	1.185	0.0967	2.3923	0.0007	ns	****	****
SE027	Corvallis	1.1493	0.0227	1.491	0.0597	3.6108	0.0212	ns	****	****
SE028	Corvallis	1.157	0.0986	1.3604	0.1035	1.55	0.0681	ns	ns	ns
SE029	Corvallis	1.0914	0.0976	1.4966	0.108	1.5718	0.0512	ns	ns	ns
SE030	Corvallis	0.9031	0.0845	1.5925	0.0289	2.2971	0.0054	*	****	*
SE031	Corvallis	0.8708	0.0059	2.3742	0.3487	1.805	0.1305	****	***	ns
SE032	Senftenberg	0.9357	0.0106	2.0175	0.0888	1.5726	0.1413	****	***	*
SE033	Senftenberg	0.7846	0.0986	2.2867	0.0337	1.9163	0.0273	****	****	ns
SE034	Senftenberg	0.8405	0.0276	3.1104	0.2468	1.4812	0.037	****	****	****
SE035	Senftenberg	1.0901	0.0013	2.5984	0.0183	1.0538	0.0729	****	ns	****
SE036	Senftenberg	1.0057	0.006	2.393	0.0793	1.6751	0.0655	****	***	****
SE037	Senftenberg	0.897	0.012	1.354	0.2519	1.2848	0.2447	*	*	ns
SE038	Senftenberg	1.0275	0.0086	1.1603	0.0052	1.7491	0.0576	****	ns	**
SE039	Senftenberg	0.8953	0.0344	1.2741	0.1066	1.7538	0.0234	****	ns	**
SE041	Senftenberg	0.8098	0.0482	1.8545	0.2228	1.4854	0.0248	****	***	ns
SE043	Corvallis	0.6655	0.2242	1.3733	0.019	1.0645	0.0853	*	ns	ns
SE044	Corvallis	0.7679	0.0082	1.1987	0.0341	1.3252	0.0993	ns	ns	ns
SE045	Corvallis	1.1615	0.173	1.0222	0.1324	0.9964	0.0888	ns	ns	ns
SE046	Corvallis	0.8392	0.1352	3.7423	0.1754	1.7702	0.001	****	****	****
SE047	Corvallis	1.0202	0.0067	0.9489	0.0684	1.3781	0.0735	ns	ns	ns
SE048	Corvallis	0.9185	0.0195	1.1925	0.1362	1.0737	0.1968	ns	ns	ns
SE049	Corvallis	0.9348	0.0253	1.1612	0.0054	0.9474	0.2581	ns	ns	ns
SE050	Corvallis	0.9061	0.0535	0.9563	0.1319	1.0142	0.3151	ns	ns	ns
SE051	Corvallis	0.7824	0.0039	0.6521	0.4574	0.9521	0.2795	ns	ns	ns
SE052	Corvallis	0.7074	0.0065	0.9652	0.0537	1.458	0.1184	ns	**	ns
SE053	Corvallis	0.8132	0	0.7286	0.1678	0.8774	0.4582	ns	ns	ns
SE054	Infantis	0.8243	0.0007	1.0561	0.1645	1.3536	0.2283	ns	***	ns
SE055	Infantis	1.3325	0.0019	1.1433	0.0615	1.8555	0.1678	ns	***	****
SE056	Infantis	0.856	0.0001	1.0971	0.1561	1.2489	0.2207	ns	*	ns
SE057	Infantis	0.8258	0.0017	1.3287	0.0024	1.1315	0.069	**	ns	ns
SE058	Infantis	0.9599	0.0023	1.3024	0.039	1.0282	0.1316	*	ns	ns
SE059	Heidelberg	0.8345	0.0289	1.4402	0.0093	1.3797	0.1707	ns	ns	ns
SE060	Infantis	1.3284	0.0004	1.6057	0.0207	1.2637	0.1114	ns	ns	*
SE061	Infantis	1.1525	0.0006	1.3049	0.1168	1.3052	0.0735	ns	ns	ns
SE062	Corvallis	0.8956	0.019	1.3338	0.0663	1.0528	0.4806	ns	ns	ns
SE063	Heidelberg	0.814	0.0046	1.3147	0.0012	1.3945	0.2872	ns	ns	ns
SE064	Heidelberg	0.8268	0.0044	1.3679	0.1228	2.1678	0.0083	ns	****	**
SE065	Heidelberg	0.8979	0.0047	1.5464	0.0307	1.3731	0.3883	*	ns	ns
SE066	Heidelberg	0.8367	0.0254	1.263	0.045	1.5913	0.0448	*	ns	ns
SE067	Senftenberg	0.8022	0.0684	1.0573	0.0782	1.4041	0.0306	***	ns	ns
SE068	Senftenberg	0.839	0.0015	1.2953	0.0226	1.3922	0.2212	**	*	ns
SE069	Senftenberg	0.8303	0.0061	1.4415	0.058	1.9183	0.002	***	****	*
SE070	Senftenberg	0.871	0.0156	1.2482	0.1688	1.3016	0.1242	ns	*	ns
SE071	Senftenberg	0.5366	0.0763	1.1028	0.0527	1.3025	0.073	**	****	ns
SE072	Senftenberg	0.814	0.0609	1.2745	0.0252	1.4121	0.0357	*	***	ns
SE073	Senftenberg	0.5725	0.0877	1.3194	0.047	1.3988	0.4968	****	****	ns
SE074	Senftenberg	0.6076	0.0893	1.0694	0.1051	1.2061	0.2507	*	***	ns
SE075	Senftenberg	0.7317	0.0506	1.0688	0.1168	1.3179	0.0055	ns	**	ns
SE076	Infantis	0.737	0.0167	1.5332	0.1188	1.7065	0.081	****	****	ns
SE077	Infantis	0.6743	0.1528	1.6229	0.0639	1.3237	0.0933	****	****	ns
SE078	Infantis	0.8577	0.0051	1.1469	0.2877	1.244	0.1158	ns	*	ns
SE079	Infantis	0.9347	0.0286	1.4608	0.0749	2.0936	0.004	***	****	****
SE081	Infantis	0.8713	0	0.8359	0.1356	1.0693	0.1575	ns	ns	ns
SE083	Infantis	1.7494	0.4226	0.8454	0.0093	1.8027	0.0433	****	ns	****
SE084	Infantis	1.0847	0.0445	1.1147	0.0308	1.8084	0.0696	ns	****	****
SE085	Infantis	0.9311	0.0049	0.9904	0.0228	2.5358	0.0057	ns	****	****
SE086	Infantis	0.8718	0.0255	0.9694	0.0567	1.6428	0.0099	ns	****	****
SE087	Infantis	1.0841	0.0107	0.9582	0.1038	1.5705	0.0882	ns	**	****
SE088	Infantis	1.0428	0.0307	1.0006	0.0709	0.9136	0.6158	ns	ns	ns
SE089	Infantis	0.9942	0.0024	1.1262	0.0528	1.1479	0.0863	ns	ns	ns
SE090	Infantis	0.9489	0.0029	0.9652	0.0314	0.9335	0.2022	ns	ns	ns
SE093	Infantis	0.7667	0.0054	1.4497	0.1046	1.2354	0.0867	***	*	ns
SE094	Corvallis	0.8316	0.0069	1.5498	0.1075	1.7675	0.105	**	***	ns
SE095	Infantis	0.8882	0.0002	1.5851	0.0775	1.0878	0.0775	****	ns	**
SE097	Senftenberg	0.9558	0.0035	1.6739	0.1097	1.0489	0.2807	**	ns	*
SE098	Corvallis	0.9291	0.0096	1.6795	0.087	1.385	0.041	**	ns	ns
SE099	Senftenberg	0.8928	0.0214	1.6472	0.0391	1.4159	0.2268	****	**	ns
SE100	Corvallis	0.8893	0.0166	1.7492	0.125	1.0791	0.1691	**	ns	*
SE101	Heidelberg	0.7569	0.0133	0.7626	0.1694	1.1417	0.1616	ns	ns	ns
SE103	Agona	0.7626	0.0274	0.9401	0.1219	1.1815	0.0844	ns	*	ns
SE104	Agona	0.8211	0.0029	0.9041	0.07	1.1967	0.4207	ns	*	ns
SE105	Agona	0.809	0.0186	1.1086	0.0732	1.5329	0.3447	ns	****	*
SE106	Agona	0.7836	0.0279	1.0528	0.0605	0.9904	0.2715	ns	ns	ns
SE107	Agona	0.8547	0.0314	1.0323	0.0963	1.1908	0.135	ns	ns	ns
SE108	Agona	0.7696	0.027	0.9773	0.0611	1.2979	0.1007	ns	**	ns
SE109	Agona	0.8002	0.0169	0.957	0.1504	2.438	0.1122	ns	****	****
SE110	Agona	0.8531	0.0149	0.9668	0.0853	1.0769	0.0599	ns	ns	ns
SE111	Agona	0.7031	0.0666	1.2081	0.0066	1.2446	0.0785	**	**	ns
SE112	Agona	0.6511	0.0746	1.1207	0.0036	1.2395	0.1274	**	***	ns
SE113	Agona	0.761	0.0555	1.061	0.0138	1.2632	0.1138	ns	**	ns
SE114	Agona	0.8633	0.0239	1.1893	0.019	1.3977	0.0871	ns	**	ns
SE115	Agona	0.7497	0.0486	1.0953	0.002	1.1249	0.1211	ns	*	ns
SE116	Agona	0.7875	0.0339	1.0909	0.0048	1.1163	0.077	ns	ns	ns
SE117	Agona	0.7271	0.0998	1.1555	0.0621	1.2923	0.0876	*	***	ns
SE118	Agona	0.7137	0.1051	1.1487	0.0102	1.3079	0.109	*	***	ns
SE119	Agona	0.8676	0.0246	1.1198	0.0283	1.261	0.0446	ns	*	ns
SE120	Agona	0.674	0.1193	1.0781	0.0414	1.3546	0.1112	*	****	ns
SE121	Typhimurium	0.5756	0.0033	0.8122	0.1804	1.156	0.0663	**	****	****
SE122	Infantis	0.5493	0	0.7479	0.1995	1.5682	0.052	ns	****	****
SE123	Infantis	0.612	0.0117	0.7707	0.1943	1.5601	0.0414	ns	****	****
SE125	Heidelberg	0.4769	0.0324	0.6439	0.2342	1.3854	0.0626	ns	**	*
SE126	Heidelberg	0.6123	0.0111	0.8319	0.2739	1.5266	0.1018	ns	**	*
SE127	Heidelberg	0.6189	0.0177	0.7572	0.2203	1.4372	0.064	ns	**	*
SE128	Heidelberg	0.6174	0.0086	1.0426	0.4726	1.5459	0.0476	ns	**	ns
SE129	Heidelberg	0.6481	0.0584	0.7786	0.2426	2.0992	0.0305	ns	****	****
SE130	Heidelberg	0.6708	0.0108	0.7071	0.3059	1.5725	0.0627	ns	**	**
SE131	Heidelberg	0.4919	0.1084	0.7559	0.1201	1.7877	0.0296	ns	****	**
SE132	Heidelberg	0.5958	0.0096	0.8449	0.8512	1.3989	0.1075	ns	**	**
SE133	Heidelberg	0.6289	0.0006	0.8016	0.0514	1.6385	0.0376	ns	***	**
SE134	Typhimurium	0.6027	0.0571	0.7632	0.0733	1.5011	0.0341	*	****	****
SE135	Typhimurium	0.592	0.057	0.8296	0.1352	1.7974	0.0233	ns	****	****
SE136	Typhimurium	0.7166	0.0012	0.8631	0.0358	1.0247	0.0946	ns	****	*
SI001	Infantis	0.6674	0.0156	0.8537	0.0417	1.8354	0.0359	ns	****	****
SI002	Infantis	0.5872	0.0397	0.8232	0.1056	1.5747	0.0232	ns	****	****
SI003	Infantis	0.6486	0.0262	0.925	0.0408	2.8431	0.0389	ns	****	****
SI004	Infantis	0.6048	0.0472	0.9337	0.0461	1.6134	0.0241	*	****	****
SI005	Infantis	0.6626	0.0326	0.7809	0.0662	2.7683	0.0316	ns	****	****
SI007	Infantis	0.7694	0.0022	0.8961	0.0008	1.4757	0.0216	ns	****	***
SI008	Infantis	0.673	0.0299	0.9366	0.0597	1.6864	0.0834	ns	****	****
SI009	Infantis	0.6755	0.0297	0.7695	0.0361	1.634	0.0741	ns	****	****
SI010	Infantis	0.8614	0.0247	0.8959	0.0321	1.6587	0.0638	ns	****	****
SI011	Infantis	0.5447	0.1542	0.8999	0.0219	2.085	0.0121	*	****	****
SI012	Infantis	0.749	0.0133	0.8646	0.0249	1.6772	0.0421	ns	****	****
SI016	Infantis	0.7809	0.0168	0.9856	0.0247	1.1234	0.0555	ns	*	ns
SI017	Infantis	0.7693	0.0064	1.251	0.077	0.9358	0.1105	**	ns	ns
SI018	Infantis	0.7063	0.0239	0.9285	0.0612	1.3227	0.0412	ns	****	*
SI019	Infantis	0.7812	0.0037	1.0716	0.0367	0.9824	0.0925	ns	ns	ns
SI021	Infantis	0.7002	0.0079	1.0392	0.0271	1.0094	0.0392	*	ns	ns
SI025	Infantis	0.6835	0.0204	1.0112	0.0298	1.0996	0.0225	ns	**	ns
SI026	Infantis	0.8039	0.0008	0.9104	0.0478	0.8965	0.1662	ns	ns	ns
SI028	Infantis	0.6941	0.0031	1.318	0.0488	0.9792	0.1788	****	ns	*
SI030	Infantis	0.6989	0.0316	0.8743	0.1791	0.9481	0.1907	ns	ns	ns
SI031	Infantis	0.7632	0.0027	0.9282	0.1313	1.1568	0.0155	ns	*	ns
SI032	Infantis	0.8375	0.0001	1.0248	0.1299	1.0593	0.067	ns	ns	ns
SI035	Infantis	0.7004	0.0126	1.0668	0.1257	0.986	0.0687	*	ns	ns
SI036	Infantis	0.7355	0.0085	1.0045	0.2688	0.9615	0.0885	ns	ns	ns
SI037	Infantis	0.7492	0.0002	0.8184	0.0504	0.8746	0.1533	ns	ns	ns
SI038	Infantis	0.6673	0.0119	1.0136	0.0212	0.9895	0.1414	*	ns	ns
SI039	Agona	0.7116	0.0223	1.0959	0.0277	1.2203	0.0986	*	**	ns
