# Supplementary material for: Resilient by Design: Environmental Stress Promotes Biofilm Formation and Multi-Resistance in Poultry-Associated Salmonella
Source: Microorganisms. 2025 Aug 3;13(8):1812. doi: 10.3390/microorganisms13081812 (PMC12388525; doi:10.3390/microorganisms13081812)
Supplement: Supplementary file 1 [file microorganisms-13-01812-s001.zip › Supplementary_Table_2.xlsx]

## Sheet: Hoja1
Supplementary Table 1*. Antibiogram of Salmonella isolates and profile of multiresistance.
		Antibiotics**
Aislados	Serotipo	AMP	KZ	FEP	CAZ	CRO	CIP	CN	IPM	AZM	TE	CZA	TZP	SXT	SAM	C	F	ATM	Profile MDR
SE001	Senftenberg	S	S	S	S	S	S	S	S	S	S	S	S	S	S	S	S	S	NO MDR
SE002	Senftenberg	S	S	S	S	S	S	S	S	S	S	S	S	S	S	S	S	S	NO MDR
SE003	Senftenberg	S	S	S	S	S	S	S	S	S	S	S	S	S	S	S	S	S	NO MDR
SE004	Senftenberg	S	S	S	S	S	S	S	S	S	S	S	S	S	S	S	S	S	NO MDR
SE005	Infantis	S	S	S	S	S	S	S	S	S	S	S	S	S	S	S	S	S	NO MDR
SE006	Heidelberg	R	R	R	I	R	S	I	S	S	R	S	S	S	S	R	R	R	MDR
SE007	Infantis	R	R	R	S	R	S	I	S	S	R	S	S	R	S	R	R	R	MDR
SE008	Infantis	R	R	I	S	R	S	I	S	R	R	S	I	R	S	R	R	R	MDR
SE009	Infantis	S	S	S	S	S	S	I	S	S	I	S	S	R	S	R	R	S	MDR
SE010	Infantis	S	S	S	S	S	S	I	S	S	R	S	S	R	S	R	R	S	MDR
SE011	Infantis	R	R	I	S	R	S	S	S	S	R	S	S	R	S	R	R	R	MDR
SE012	Infantis	S	S	S	S	S	S	S	S	S	S	S	S	S	S	S	S	S	NO MDR
SE013	Infantis	R	R	I	S	R	S	I	S	S	R	S	S	R	S	R	R	R	MDR
SE014	Infantis	R	R	I	S	R	S	I	S	S	R	S	S	R	S	R	R	R	MDR
SE015	Infantis	R	R	I	S	R	S	S	S	S	R	S	S	R	S	R	R	R	MDR
SE016	Infantis	R	R	I	S	R	S	S	S	S	R	S	S	R	S	R	R	R	MDR
SE017	Infantis	S	S	S	S	S	S	I	S	S	R	S	S	S	S	R	R	S	MDR
SE018	Corvallis	S	S	S	S	S	S	S	S	S	S	S	S	S	S	S	S	S	NO MDR
SE019	Corvallis	S	S	S	S	S	S	S	S	S	S	S	S	S	S	S	S	S	NO MDR
SE020	Corvallis	S	S	S	S	S	S	S	S	S	S	S	S	S	S	S	S	S	NO MDR
SE021	Corvallis	S	S	S	S	S	S	S	S	S	S	S	S	S	S	S	S	S	NO MDR
SE022	Corvallis	S	S	S	S	S	S	S	S	S	S	S	S	S	S	S	S	S	NO MDR
SE023	Corvallis	S	S	S	S	S	S	S	S	S	S	S	S	S	S	S	S	S	NO MDR
SE024	Corvallis	S	S	S	S	S	S	S	S	S	S	S	S	S	S	S	S	S	NO MDR
SE025	Corvallis	S	S	S	S	S	S	S	S	S	S	S	S	S	S	S	S	S	NO MDR
SE026	Corvallis	S	S	S	S	S	S	S	S	S	S	S	S	S	S	S	S	S	NO MDR
SE027	Corvallis	S	S	S	S	S	S	S	S	S	S	S	S	S	S	S	S	S	NO MDR
SE028	Corvallis	S	S	S	S	S	S	S	S	S	S	S	S	S	S	S	S	S	NO MDR
SE029	Corvallis	S	S	S	S	S	S	S	S	S	S	S	S	S	S	S	S	S	NO MDR
SE030	Corvallis	S	S	S	S	S	S	S	S	S	S	S	S	S	S	S	S	S	NO MDR
SE031	Corvallis	S	S	S	S	S	S	S	S	S	S	S	S	S	S	S	S	S	NO MDR
SE032	Senftenberg	S	S	S	S	S	S	S	S	S	S	S	S	S	S	S	S	S	NO MDR
SE033	Senftenberg	S	S	S	S	S	S	S	S	S	S	S	S	S	S	S	S	S	NO MDR
SE034	Senftenberg	S	S	S	S	S	S	S	S	S	S	S	S	S	S	S	S	S	NO MDR
SE035	Senftenberg	S	S	S	S	S	S	S	S	S	S	S	S	S	S	S	S	S	NO MDR
SE036	Senftenberg	S	S	S	S	S	I	S	S	S	S	S	S	S	S	S	S	S	NO MDR
SE037	Senftenberg	R	S	S	S	S	S	S	S	S	R	S	S	R	I	R	S	S	MDR
SE038	Senftenberg	S	S	S	S	S	S	S	S	S	S	S	S	S	S	S	S	S	NO MDR
SE039	Senftenberg	S	S	S	S	S	S	S	S	S	S	S	S	S	S	S	S	S	NO MDR
SE041	Senftenberg	S	S	S	S	S	S	S	S	S	S	S	S	S	S	S	S	S	NO MDR
SE043	Corvallis	S	S	S	S	S	S	S	S	S	S	S	S	S	S	S	S	S	NO MDR
SE044	Corvallis	S	S	S	S	S	S	S	S	S	S	S	S	S	S	S	S	S	NO MDR
SE045	Corvallis	S	S	S	S	S	S	S	S	S	S	S	S	S	S	S	S	S	NO MDR
SE046	Corvallis	S	S	S	S	S	S	S	S	S	S	S	S	S	S	S	S	S	NO MDR
SE047	Corvallis	S	S	S	S	S	S	S	S	S	S	S	S	S	S	S	S	S	NO MDR
SE048	Corvallis	S	S	S	S	S	S	S	S	S	S	S	S	S	S	S	S	S	NO MDR
SE049	Corvallis	S	S	S	S	S	S	S	S	S	S	S	S	S	S	S	S	S	NO MDR
SE050	Corvallis	S	S	S	S	S	S	S	S	S	S	S	S	S	S	S	S	S	NO MDR
SE051	Corvallis	S	S	S	S	S	S	S	S	S	S	S	S	S	S	S	S	S	NO MDR
SE052	Corvallis	S	S	S	S	S	S	S	S	S	S	S	S	S	S	S	S	S	NO MDR
SE053	Corvallis	S	S	S	S	S	S	S	S	S	S	S	S	S	S	S	S	S	NO MDR
SE054	Infantis	R	R	I	S	R	S	S	S	S	R	S	S	R	S	R	R	R	MDR
SE055	Infantis	R	R	I	S	R	S	I	S	S	R	S	S	S	S	R	R	R	MDR
SE056	Infantis	R	R	I	S	R	S	I	S	S	R	S	S	R	S	R	R	R	MDR
SE057	Infantis	R	R	I	S	R	S	I	S	S	S	S	S	R	S	R	R	R	MDR
SE058	Infantis	R	R	I	S	R	S	I	S	S	R	S	S	R	S	R	R	R	MDR
SE059	Heidelberg	S	S	S	S	S	S	S	S	S	S	S	S	S	S	S	S	S	NO MDR
SE060	Infantis	R	R	I	S	R	S	I	S	S	R	S	S	R	S	R	R	R	MDR
SE061	Infantis	R	R	I	S	R	S	I	S	S	I	S	S	R	S	R	R	R	MDR
SE062	Corvallis	S	S	S	S	S	S	S	S	S	S	S	S	S	S	S	S	S	NO MDR
SE063	Heidelberg	S	S	S	S	S	S	S	S	S	S	S	S	S	S	S	S	S	NO MDR
SE064	Heidelberg	S	S	S	S	S	S	S	S	S	S	S	S	S	S	S	S	S	NO MDR
SE065	Heidelberg	S	S	S	S	S	S	S	S	S	S	S	S	S	S	S	S	S	NO MDR
SE066	Heidelberg	S	S	S	S	S	S	S	S	S	S	S	S	S	S	S	S	S	NO MDR
SE067	Senftenberg	S	S	S	S	S	S	S	S	S	S	S	S	S	S	S	S	S	NO MDR
SE068	Senftenberg	S	S	S	S	S	S	S	S	S	S	S	S	S	S	S	S	S	NO MDR
SE069	Senftenberg	S	S	S	S	S	S	S	S	S	S	S	S	S	S	S	S	S	NO MDR
SE070	Senftenberg	S	S	S	S	S	S	S	S	S	S	S	S	S	S	S	S	S	NO MDR
SE071	Senftenberg	S	S	S	S	S	S	S	S	S	S	S	S	S	S	S	S	S	NO MDR
SE072	Senftenberg	S	S	S	S	S	S	S	S	S	S	S	S	S	S	S	S	S	NO MDR
SE073	Senftenberg	S	S	S	S	S	S	S	S	S	S	S	S	S	S	S	S	S	NO MDR
SE074	Senftenberg	S	S	S	S	S	S	S	S	S	S	S	S	S	S	S	S	S	NO MDR
SE075	Senftenberg	S	S	S	S	S	S	S	S	S	S	S	S	S	S	S	S	S	NO MDR
SE076	Infantis	R	R	I	S	R	S	S	S	S	R	S	S	R	S	R	R	R	MDR
SE077	Infantis	R	R	I	S	R	S	I	S	S	R	S	S	R	I	R	R	R	MDR
SE078	Infantis	R	R	I	S	R	S	I	S	S	R	S	S	R	S	R	R	R	MDR
SE079	Infantis	S	S	S	S	S	S	S	S	S	S	S	S	S	S	S	S	S	NO MDR
SE081	Infantis	R	R	I	S	R	S	S	S	S	R	S	S	R	S	R	R	R	MDR
SE083	Infantis	R	R	I	S	R	S	S	S	S	R	S	S	R	S	R	R	R	MDR
SE084	Infantis	R	R	I	S	R	S	S	S	S	R	S	S	R	S	R	R	R	MDR
SE085	Infantis	R	R	I	S	R	S	I	S	S	R	S	S	R	I	R	R	R	MDR
SE086	Infantis	S	S	S	S	S	S	S	S	S	S	S	S	S	S	S	S	S	NO MDR
SE087	Infantis	R	R	I	S	R	S	I	S	S	R	S	S	R	S	R	R	R	MDR
SE088	Infantis	S	S	S	S	S	S	S	S	S	R	S	S	S	S	S	R	S	NO MDR
SE089	Infantis	R	R	I	S	R	I	I	S	S	R	S	S	R	R	R	R	R	MDR
SE090	Infantis	R	R	R	S	R	I	I	S	S	R	S	S	R	R	R	R	R	MDR
SE093	Infantis	R	R	R	S	R	S	I	S	S	R	S	R	S	S	R	R	R	MDR
SE094	Corvallis	S	S	S	S	S	S	S	S	S	S	S	S	S	S	S	S	S	NO MDR
SE095	Infantis	R	R	R	I	R	I	S	S	S	R	R	R	S	S	R	R	R	MDR
SE097	Corvallis	R	R	I	S	R	S	S	S	S	R	S	R	S	S	R	R	R	MDR
SE098	Senftenberg	S	S	S	S	S	S	S	S	S	S	S	S	S	S	S	S	S	NO MDR
SE099	Corvallis	S	S	S	S	S	S	S	S	S	S	S	S	S	S	S	S	S	NO MDR
SE100	Heidelberg	S	S	S	S	S	S	S	S	S	S	S	S	S	S	S	S	S	NO MDR
SE101	Agona	S	S	S	S	S	S	S	S	S	S	S	S	S	S	S	S	S	NO MDR
SE103	Agona	S	S	S	S	S	S	S	S	S	S	S	S	S	S	S	S	S	NO MDR
SE104	Agona	S	S	S	I	I	S	S	S	R	S	S	S	S	S	S	S	R	NO MDR
SE105	Agona	S	S	S	S	I	S	S	I	S	S	S	S	S	S	S	S	S	NO MDR
SE106	Agona	S	S	S	S	S	S	S	S	S	S	S	S	S	S	S	S	S	NO MDR
SE107	Agona	S	I	S	S	S	I	I	S	S	I	S	R	S	S	R	R	S	MDR
SE108	Agona	S	S	S	S	S	S	S	S	S	S	S	S	S	S	S	S	S	NO MDR
SE109	Agona	S	S	S	S	S	S	S	S	S	S	S	S	S	S	S	S	S	NO MDR
SE110	Agona	S	S	S	S	S	S	S	S	S	S	S	S	S	S	S	S	S	NO MDR
SE111	Agona	S	S	S	S	S	S	S	S	S	S	S	S	S	S	S	S	S	NO MDR
SE112	Agona	S	S	S	S	S	S	S	S	S	S	S	S	S	S	S	S	S	NO MDR
SE113	Agona	S	S	S	S	S	S	S	S	S	S	S	S	S	S	S	S	S	NO MDR
SE114	Agona	S	S	S	S	S	S	S	S	S	S	S	S	S	S	S	S	S	NO MDR
SE115	Agona	S	S	S	S	S	S	S	S	S	S	S	S	S	S	S	S	S	NO MDR
SE116	Agona	S	S	S	S	S	S	S	S	S	S	S	S	S	S	S	S	S	NO MDR
SE117	Agona	S	S	S	S	S	S	S	S	S	S	S	S	S	S	S	S	S	NO MDR
SE118	Agona	S	S	S	S	S	S	S	S	S	S	S	S	S	S	S	S	S	NO MDR
SE119	Typhimurium	S	S	S	S	S	S	S	S	S	S	S	S	S	S	S	S	I	NO MDR
SE120	Heidelberg	S	S	S	S	S	S	S	S	S	S	S	S	S	S	S	S	S	NO MDR
SE121	Infantis	S	S	S	S	S	S	S	S	S	S	S	S	S	S	S	S	S	NO MDR
SE122	Heidelberg	R	R	S	S	S	S	S	S	S	S	S	R	S	I	S	S	S	MDR
SE123	Heidelberg	R	R	I	I	R	S	S	S	S	R	S	I	S	S	R	R	R	MDR
SE125	Heidelberg	R	I	S	S	S	S	S	S	S	R	S	R	S	I	R	S	S	MDR
SE126	Heidelberg	S	S	S	S	S	S	S	S	S	S	S	S	S	S	S	S	S	NO MDR
SE127	Heidelberg	R	I	S	S	S	S	S	S	S	S	S	R	S	I	S	S	S	NO MDR
SE128	Heidelberg	R	I	S	S	S	S	S	S	S	R	S	R	S	I	R	S	S	MDR
SE129	Heidelberg	R	I	S	S	S	S	S	S	R	I	S	R	S	R	R	S	S	MDR
SE130	Heidelberg	R	I	S	S	S	S	S	S	R	S	S	R	S	R	R	S	S	MDR
SE131	Typhimurium	S	S	S	S	S	S	S	S	S	S	S	S	S	S	S	S	S	NO MDR
SE132	Typhimurium	S	S	S	S	S	S	S	S	S	S	S	S	S	S	S	S	S	NO MDR
SE133	Typhimurium	R	I	S	S	S	S	S	S	S	R	S	R	S	R	R	S	S	MDR
SE134	Infantis	S	S	S	S	S	S	S	S	S	S	S	S	S	S	S	S	S	NO MDR
SE135	Infantis	S	S	S	S	S	S	S	S	S	S	S	S	S	S	S	S	S	NO MDR
SE136	Infantis	S	S	S	S	S	S	S	S	S	S	S	S	S	S	S	S	S	NO MDR
SI001	Infantis	S	S	S	S	S	S	S	S	R	R	S	R	S	S	S	R	S	MDR
SI002	Infantis	S	S	S	S	S	S	S	S	S	R	S	S	S	S	S	R	S	NO MDR
SI003	Infantis	S	R	I	S	S	I	S	S	S	S	S	S	S	S	S	S	S	NO MDR
SI004	Infantis	R	R	R	I	R	I	R	S	S	R	S	I	S	S	S	R	R	MDR
SI005	Infantis	S	S	S	S	S	S	S	S	S	S	S	S	S	S	S	S	S	NO MDR
SI007	Infantis	R	R	I	S	R	S	I	S	S	R	S	R	S	S	R	R	R	MDR
SI008	Infantis	S	S	S	S	S	I	S	S	R	R	S	R	S	S	S	R	I	MDR
SI009	Infantis	R	R	R	S	R	S	R	S	S	R	S	R	S	S	R	R	R	MDR
SI010	Infantis	S	S	S	S	S	I	S	S	S	R	S	I	S	S	S	R	S	NO MDR
SI011	Infantis	R	R	I	S	R	S	R	S	S	R	S	R	S	S	R	R	R	MDR
SI012	Infantis	R	R	I	S	R	S	I	S	S	R	S	R	S	S	R	R	R	MDR
SI016	Infantis	R	R	I	S	R	S	I	S	S	R	S	R	S	S	R	R	R	MDR
SI017	Infantis	R	R	R	S	R	S	I	S	S	R	S	R	S	S	S	R	R	MDR
SI018	Infantis	R	R	S	S	R	S	S	S	S	R	S	R	S	S	R	R	R	MDR
SI019	Infantis	R	R	I	S	R	S	R	S	S	R	S	R	S	I	R	R	R	MDR
SI021	Infantis	S	S	S	S	S	S	R	S	S	R	S	R	S	S	R	R	I	MDR
SI025	Infantis	R	R	R	I	R	S	I	S	S	R	S	S	S	S	R	R	R	MDR
SI026	Infantis	R	R	I	S	R	S	I	S	S	R	S	R	S	S	R	R	R	MDR
SI028	Infantis	S	S	R	S	S	I	S	S	S	S	S	S	S	S	S	S	S	NO MDR
SI030	Infantis	R	R	I	S	R	S	I	R	S	I	S	R	S	S	R	R	R	MDR
SI031	Infantis	S	S	S	S	S	I	S	S	R	R	S	I	S	S	S	R	S	MDR
SI032	Infantis	R	R	I	S	R	S	I	S	S	R	S	R	S	R	R	R	R	MDR
SI035	Infantis	S	S	S	S	S	S	S	S	S	S	S	S	S	S	S	S	S	NO MDR
SI036	Infantis	S	S	S	S	S	S	S	S	S	S	S	S	S	S	S	S	S	NO MDR
SI037	Infantis	S	S	S	S	S	S	S	S	S	S	S	S	S	S	S	S	S	NO MDR
SI038	Infantis	S	S	S	S	S	S	S	S	S	S	S	S	S	S	S	S	S	NO MDR
SI039	Agona	R	R	R	I	R	I	I	S	S	R	S	R	S	I	R	R	R	MDR
* R: Resistant; I: Intermediate; S: Susceptible
** AMP: ampicillin; KZ: cefazolin; FEP: cefepime; CAZ: ceftazidime; CRO: ceftriaxone; CIP: ciprofloxacin; CN: gentamicin; IPM: imipenem; AZM: azithromycin; TE: tetracycline; CZA: ceftazidime/avibactam; TZP: piperacillin/tazobactam; SXT: trimethoprim/sulfamethoxazole; SAM: ampicillin/sulbactam; C: chloramphenicol; F: nitrofurantoin; ATM aztreonam
